# Supplementary material for: Physical Activity Prevalence and Sex-Associated Factors Among University Students During the First Year of the COVID-19 Pandemic: A Cross-Sectional Study
Source: Sports (Basel). 2026 Feb 6;14(2):70. doi: 10.3390/sports14020070 (PMC12944473; doi:10.3390/sports14020070)
Supplement: Supplementary file 1 [file sports-14-00070-s001.zip]

Archive with 1 entries (1 files):
- sports-3993402-supplementary.pdf
